# Supplementary material for: The effect of DNA methylation on bumblebee colony development
Source: BMC Genomics. 2021 Jan 22;22:73. doi: 10.1186/s12864-021-07371-1 (PMC7821684; doi:10.1186/s12864-021-07371-1)
Supplement: Supplementary file 3 — Additional file 3. Text files with data and code used for analyses. We provide datasets on colony developmental data (countings: ctres, temporal overview: events3c) and ovary development (ovarydev). Additional text files are available for the R code (R script) and WGBS analyses (supp_code). [file 12864_2021_7371_MOESM3_ESM.zip]

Archive with 4 entries (4 files):
- ctres.txt
- events3c.txt
- R script.txt
- supp_code.odt
