# Supplementary material for: The effect of DNA methylation on bumblebee colony development
Source: BMC Genomics. 2021 Jan 22;22:73. doi: 10.1186/s12864-021-07371-1 (PMC7821684; doi:10.1186/s12864-021-07371-1)
Supplement: Supplementary file 3 — Additional file 3. Text files with data and code used for analyses. We provide datasets on colony developmental data (countings: ctres, temporal overview: events3c) and ovary development (ovarydev). Additional text files are available for the R code (R script) and WGBS analyses (supp_code). [file 12864_2021_7371_MOESM3_ESM.zip › ctres.txt]

"Counting_week" "Colony" "Trt" "Week_adm" "Colony_per_cat" "Eggs" "Larvae" "Pupae" "Worker" "Male" "Dead_larvae" "brood" "pw"
"w8" "C_3_1" "C" "3" 1 0 0 0 0 0 0 0 0
"w8" "T_3_1" "D" "3" 1 11 9 14 4 3 1 20 18
"w8" "C_3_2" "C" "3" 2 6 3 10 12 0 0 9 22
"w8" "T_3_2" "D" "3" 2 15 0 18 10 0 0 15 28
"w8" "C_3_3" "C" "3" 3 1 0 0 1 1 0 1 1
"w8" "T_3_3" "D" "3" 3 16 20 21 17 0 2 36 38
"w8" "C_3_4" "C" "3" 4 4 5 6 1 1 1 9 7
"w8" "T_3_4" "D" "3" 4 0 1 0 0 0 0 1 0
"w8" "C_3_5" "C" "3" 5 0 11 17 4 5 0 11 21
"w8" "T_3_5" "D" "3" 5 7 10 13 6 9 0 17 19
"w8" "C_3_6" "C" "3" 6 2 8 6 6 10 3 10 12
"w8" "T_3_6" "D" "3" 6 2 0 5 2 3 0 2 7
"w10" "C-3-1" "C" "3" 1 0 0 0 0 0 NA 0 0
"w10" "T-3-1" "D" "3" 1 22 14 33 18 9 NA 36 51
"w10" "C-3-2" "C" "3" 2 11 15 35 32 0 NA 26 67
"w10" "T-3-2" "D" "3" 2 17 17 37 28 0 NA 34 65
"w10" "C-3-3" "C" "3" 3 0 1 0 1 1 NA 1 1
"w10" "T-3-3" "D" "3" 3 10 28 31 45 2 NA 38 76
"w10" "C-3-4" "C" "3" 4 8 2 16 4 6 NA 10 20
"w10" "T-3-4" "D" "3" 4 1 0 3 0 1 NA 1 3
"w10" "C-3-5" "C" "3" 5 12 24 34 25 15 NA 36 59
"w10" "T-3-5" "D" "3" 5 6 10 38 20 13 NA 16 58
"w10" "C-3-6" "C" "3" 6 6 8 24 6 20 NA 14 30
"w10" "T-3-6" "D" "3" 6 0 0 2 5 6 NA 0 7
