# Supplementary material for: The effect of DNA methylation on bumblebee colony development
Source: BMC Genomics. 2021 Jan 22;22:73. doi: 10.1186/s12864-021-07371-1 (PMC7821684; doi:10.1186/s12864-021-07371-1)
Supplement: Supplementary file 3 — Additional file 3. Text files with data and code used for analyses. We provide datasets on colony developmental data (countings: ctres, temporal overview: events3c) and ovary development (ovarydev). Additional text files are available for the R code (R script) and WGBS analyses (supp_code). [file 12864_2021_7371_MOESM3_ESM.zip › events3c.txt]

"Colony" "Trt" "Week_adm" "Colony_per_cat" "Transf" "Seq" "Days_egg" "Days_pupae" "Days_w" "Days_m" "Days_DMQ" "Type_col" "Egg_dumping" "Males" "Days_CP" "Days_QL" "Days_QP"
"1" "C-3-1" "C" "3" 1 NA NA 7 23 31 70 36 "dev" 0 0 NA NA NA
"2" "T-3-1" "M" "3" 1 1 1 11 27 38 41 92 "early_sw" 1 1 92 88 95
"3" "C-3-2" "C" "3" 2 1 1 11 27 40 74 116 "dev" 1 0 92 95 116
"4" "T-3-2" "M" "3" 2 NA NA 7 36 41 80 116 "dev" 0 0 NA NA NA
"5" "C-3-3" "C" "3" 3 NA NA 11 29 38 41 116 "early_sw" 0 0 NA NA NA
"6" "T-3-3" "M" "3" 3 NA NA 7 25 34 80 116 "dev" 0 0 NA NA NA
"7" "C-3-4" "C" "3" 4 NA NA 8 36 42 80 116 "dev" 0 0 NA NA NA
"8" "C-3-5" "C" "3" 5 1 1 8 32 39 45 116 "early_sw" 0 1 99 95 99
"9" "T-3-5" "M" "3" 5 1 1 8 27 34 38 92 "early_sw" 1 1 92 92 95
"10" "C-3-6" "C" "3" 6 NA NA 7 23 29 31 116 "early_sw" 0 0 NA NA NA
"11" "T-3-6" "M" "3" 6 NA NA 11 35 51 45 116 "early_sw" 0 0 NA NA NA
