# Supplementary material for: The effect of DNA methylation on bumblebee colony development
Source: BMC Genomics. 2021 Jan 22;22:73. doi: 10.1186/s12864-021-07371-1 (PMC7821684; doi:10.1186/s12864-021-07371-1)
Supplement: Supplementary file 3 — Additional file 3. Text files with data and code used for analyses. We provide datasets on colony developmental data (countings: ctres, temporal overview: events3c) and ovary development (ovarydev). Additional text files are available for the R code (R script) and WGBS analyses (supp_code). [file 12864_2021_7371_MOESM3_ESM.zip › R script.txt]

#temporal analyses, events


events3c$Trt =as.factor(events3c$Trt)
events3c$Week_adm =as.factor(events3c$Week_adm)
#now w
require(lmerTest)
datesw = lm(formula = log(Days_w) ~ Trt, data=events3c)
summary(datesw)
anova(datesw, test="Chisq")
require(lsmeans)
datesw.ls <- lsmeans(datesw, pairwise ~ Trt, adjust="Tukey", debug=T)
datesw.ls 

#Wilcoxon

wilcox.test(Days_w ~ Trt, paired = F, data=events3c)

#now males

wilcox.test(Days_m ~ Trt, paired = F, data=events3c)

#pupae

wilcox.test(Days_pupae ~ Trt, paired = F, data=events3c)
#eggs

wilcox.test(Days_egg ~ Trt, paired = F, data=events3c)


#now countings

#compute brood, pw and sexuals
c = countings
c$brood <- c$Eggs +c$Larvae
c$pw <- c$Pupae + c$Worker
ctres <- c[which(c$Week_adm=='3'),]

write.table(ctres, "ctres.txt", sep = " ", row.names=F)
#hacer subset weeks 8 and 10
ctres8 <- ctres[which(ctres$Counting_week=='w8'),]
ctres10 <- ctres[which(ctres$Counting_week=='w10'),]


require(lme4)
W.glm <- glm(Worker~Trt,data = ctres8,family="poisson")
summary(W.glm)

Anova(W.glm, test="LR")


#analisis week 10
require(lme4)
W10.glm <- glm(Worker~Trt,data = ctres10,family="poisson")
summary(W10.glm)

Anova(W10.glm, test="LR")

ctres8
 
#dead larvae at w8

require(lme4)
DL.glm <- glm(Dead_larvae~Trt,data = ctres8,family="poisson")
summary(DL.glm)
#plot(DL.glm)

Anova(DL.glm, test="LR")

#egg cups for week8
EC.glm <- glm(Eggs~Trt,data = ctres8,family="poisson")
summary(EC.glm)
plot(EC.glm)

Anova(EC.glm, test="LR")

#males 
M8.glm <- glm(Male~Trt,data = ctres8,family="poisson")
summary(M8.glm)
#plot(M8.glm)

Anova(M8.glm, test="LR")


#analyses week 10
require(lme4)
M10.glm <- glm(Male~Trt,data = ctres10,family="poisson")
summary(M10.glm)
#plot(M10.glm)

Anova(M10.glm, test="LR")


#both counting weeks
require(lme4)
M.glm <- glm(Male~Trt*Counting_week,data = ctres,family="poisson")
summary(M.glm)

Anova(M.glm, test="LR")


#brood

require(lme4)
brood.glm <- glm(brood~Trt *Counting_week,data = ctres,family="poisson")
summary(brood.glm)

Anova(brood.glm, test="LR")
#workers
Worker.glm <- glm(Worker~Trt*Counting_week,data = ctres,family="poisson")
summary(Worker.glm)

Anova(Worker.glm, test="LR")

#posthoc
#males
require(lsmeans)
phmales.ls <- lsmeans(M.glm, pairwise ~ Trt*Counting_week, adjust="Tukey", debug=T, type="response")
phmales.ls

phworkers.ls <- lsmeans(Worker.glm, pairwise ~ Trt*Counting_week, adjust="Tukey", debug=T, type="response")
phworkers.ls

phbrood.ls <- lsmeans(brood.glm, pairwise ~ Trt*Counting_week, adjust="Tukey", debug=T, type="response")
phbrood.ls
#brood by week

brood8.glm <- glm(brood~Trt,data = ctres8,family="poisson")
summary(brood8.glm)

Anova(brood8.glm, test="LR")


#analyses week 10
require(lme4)
brood10.glm <- glm(brood~Trt,data = ctres10,family="poisson")
summary(brood10.glm)


Anova(brood10.glm, test="LR")


#checking percentages of ovary development and egg dumping 

ctable <- table(cases)
matrizov = as.matrix(ctable)

matrizov = matrizov[1:2, ]
matrizov
fisher.test(ctable)

prop.test(x = c(2, 1), n = c(6, 5), correct = T)
#Fisher, low number of cases
cases

fisher.test(matrizov)

fisher.test(matrix(c(2, 6-2, 1, 5-1), ncol=2))

#egg dumping

fisher.test(matrix(c(0, 10-0, 1, 10-1), ncol=2))

fisher.test(matrix(c(3, 10-3, 1, 10-1), ncol=2))
